# Supplementary material for: The most used medicinal plants by communities in Mahaboboka, Amboronabo, Mikoboka, Southwestern Madagascar
Source: J Ethnobiol Ethnomed. 2017 Mar 9;13:19. doi: 10.1186/s13002-017-0147-x (PMC5345199; doi:10.1186/s13002-017-0147-x)
Supplement: Additional file 1: — List of all medicinal plants encountered in the three communities (Mahaboboka, Amboronabo, Mikoboka) in South-western, Madagascar. (XLS 38 kb) [file 13002_2017_147_MOESM1_ESM.xls]

## Sheet: Add. file 1
Family	Plantes médicinale	Local name	Habitat	Endemicity
Acanthaceae	Achyrocalyx decaryi Benoist	Tsingirifotsy	Dry forest	Endemic
Acanthaceae	Mendoncia flagellaris (Baker) Benoist	Vahindrano	anthropic	Endemic
Acanthaceae	Ruellia geayi (Benoist) E.A. Tripp	Votomposa	Subhumid forest	Endemic
Agavaceae	Agave sisalana Prrine ex Engelm.	Laloasy	anthropic	Introduced
Amaranthaceae	Chenopodium ambrosioides L.	Taimboritsiloza	anthropic	Naturalized
Amaranthaceae	Henonia scoparia Moq.	Kifafa, Kiffalahy	Savanah	Endemic
Anacardiaceae	Abrahamia grandidieri (Engl.) Randrian. & Lowry	Sohihy	Dry forest	Endemic
Anacardiaceae	Mangifera indica L.	Manga	Cultivated	Introduced
Anacardiaceae	Operculicarya decaryi H. Perrier	Jabihy	Dry forest	Endemic
Anacardiaceae	Sclerocarya birrea subsp. caffra (sond.) Kokwaro	Sakoa	Dry forest	Introduced
Anacardiaceae	Spondias tefyi J.D. Mitch., D.C. Daly & Randrian.	Sakoambanditsy	Subhumid forest	Endemic
Annonaceae	Annona reticulata L.	Bordidefo	Cultivated	Introduced
Apocynaceae	Alafia fuscata Pichon	Vahimainty	Savanah	Endemic
Apocynaceae	Alafia perrieri Jum.	Vahimena	Dry forest	Endemic
Apocynaceae	Catharanthus roseus (L.) G. Don	Vonenina	anthropic	Native
Apocynaceae	Cynanchum luteifluens var. longicoronae Liede	Trivony	Dry forest	Endemic
Apocynaceae	Cynanchum luteifluens var. luteifluens (Jum. & H. Perrier) Desc.	Hompy	Dry forest	Native
Apocynaceae	Gomphocarpus fruticosus (L.) W.T. Aiton	Tapoaky	anthropic	Naturalized
Apocynaceae	Gonioma malagasy Markgr. & Boiteau	Tsivoantolaky	Dry forest	Endemic
Apocynaceae	Marsdenia verrucosa Decne.	Bokabe	Dry forest	Endemic
Apocynaceae	Mascarenhasia lisianthiflora A. DC.	Kidroa	Dry forest	Endemic
Apocynaceae	Petchia madagascariensis (A. DC.) Leeuwenb.	Tandrokosy	Subhumid forest	Endemic
Apocynaceae	Plectaneia stenophylla Jum.	Angalora	Dry forest	Endemic
Apocynaceae	Secamone aff. geayi Costantin & Gallaud	Tsompia	Dry forest	Endemic
Apocynaceae	Secamone capitata Klack.	Sanatry	Dry forest	Endemic
Apocynaceae	Strophanthus boivinii Baill.	Manide	Dry forest	Endemic
Arecaceae	Ravenea sambiranensis Jum. & H. Perrier	Vakaky, Faleaky	Dry forest	Endemic
Aristolochiaceae	Aristolochia albida Duch.	Totonga	Dry forest	Native
Aristolochiaceae	Hydnora esculenta Jum. & H. Perrier	Voantany	Dry forest	Endemic
Asclepiadaceae	Leptadenia madagascariensis Decne.	Taritriky	Savanah	Introduced
Asclepiadaceae	Pentopetia elastica Jum. & H. Perrier	Bokaka	Dry forest	Endemic
Asteraceae	Ambrosia maritima L.	Sarinjamala	anthropic	Naturalized
Asteraceae	Brachylaena merana (Baker) Humbert	Mera, Merahazo	Dry forest	Endemic
Asteraceae	Distephanus polygalifolius (Less.) H. Rob. & B. Kahn	Kanda	Savanah	Endemic
Asteraceae	Emilia humifusa DC.	Angea	anthropic	Endemic
Asteraceae	Helichrysum faradifani Scott-Elliot	Aferotany	Savanah	Endemic
Asteraceae	Pluchea bojeri (DC.) Humbert	Famoty	Dry forest	Native
Asteraceae	Psiadia altissima var. occidentalis Humbert	Dinga	Dry forest	Endemic
Asteraceae	Senecio madagascariensis Poir.	Voniloha	anthropic	Introduced
Asteraceae	Tridax procumbens L.	Akatanangamay	anthropic	Naturalized
Asteraceae	Vernonia chapelieri Drake	Saka	Dry forest	Endemic
Bignoniaceae	Fernandoa madagascariensis (Baker) A.H. Gentry	Somotsoy	Dry forest	Endemic
Bignoniaceae	Rhigozum madagascariense Drake	Hazontà	Dry forest	Endemic
Bignoniaceae	Stereospermum variabile H. Perrier	Mangarahara, Mahafangalotsy, Fafara	Dry forest	Endemic
Boraginaceae	Cordia sinensis Lam	Varokarany	Dry forest	Introduced
Canellaceae	Cinnamosma fragrans Baill.	Montroatiniana	Dry forest	Endemic
Cannabaceae	Celtis cf. gomphophylla Baker	Malimatsy	Subhumid forest	Native
Cannabaceae	Trema orientalis (L.) Blume	Andrarezo	Dry forest	Endemic
Capparaceae	Crateva greveana Baill.	Somoro	Dry forest	Endemic
Capparaceae	Maerua nuda Scott-Elliot	Hazonaombilahy	Dry forest	Endemic
Capparaceae	Crateva excelsa Bojer	Teloravy	Dry forest	Introduced
capparaceaea	Boscia madagascariensis (DC.) Hadj-Moust.	Somangipaky	Dry forest	Endemic
Capparaceaea	Capparis spinosa L.	Basy	Dry forest	Introduced
Caricaceae	Carica papaya L.	Papay	Cultivated	Introduced
Celastraceae	Brexiella longipes H. Perrier	Reampy	Subhumid forest	Endemic
Celastraceae	Elachyptera minimiflora (H. Perrier) N. Hallé	Karimbolavahy	Dry forest	Endemic
Celastraceae	Gymnosporia linearis (L. f.) Loes.	Tsingilofilo	Savanah	Introduced
Clusiaceae	Garcinia pervillei (Planch. & Triana) Vesque	Litsaky	Dry forest	Endemic
Colchicaceae	Gloriosa superba L.	Sakavirondambo	anthropic	Native
Combretaceae	Combretum albiflorum (Tul.) Jongkind	Tamenaky	Dry forest	Endemic
Combretaceae	Terminalia seyrigii (H. Perrier) Capuron	Talia	Dry forest	Endemic
Commelinaceae	Commelina ramulosa H. Perrier	Sofinakanga	Savanah	Native
Convolvulaceae	Ipomea batatas (L.) Poir.	Bele	Cultivated	Introduced
Convolvulaceae	Metaporana parvifolia (K.Afzel.) Verdc.	Kililomahafaly	Dry forest	Endemic
Convolvulaceae	Metaporana parvifolia var. obtusa Verdc.	Kililo	Dry forest	Endemic
Crassulaceae	Kalanchoe prolifera (Bowie ex Hook.) Raym.-Hamet	Solipafa	Dry forest	Endemic
Cucurbitaceae	Cucumis melo L.	Voatavo	Cultivated	Introduced
Cucurbitaceae	Cucurbita maxima L.	Taboara	Cultivated	Naturalized
Cucurbitaceae	Momordica charantia L.	Margôzy	Cultivated	Naturalized
Cunoniaceae	Weinmannia louveliana Bernardi	Laloa	Subhumid forest	Endemic
Cyperaceae	Bulbostylis firingalavensis Cherm.	Fifinatsy	Savanah	Endemic
Cyperaceae	Bulbostylis thouarsii (Schult.) Lye ex Veldkamp & Verloove	Volonaondry	Savanah	Introduced
Cyperaceae	Cyperus alternifolius L.	Vinda	Dry forest	Native
Dioscoreaceae	Dioscorea cf proteiformis H. Perrier	Bemako	Dry forest	Endemic
Ebenaceae	Diospyros L.	Bibilahikamisy	Dry forest
Equisetaceae	Equisetum ramosissimum Desf.	Kitohitohy	Subhumid forest	Native
Erythroxylaceae	Erythroxylum firmum Baker	Hazomena	Subhumid forest	Endemic
Erythroxylaceae	Erythroxylum pervillei Baill.	Tsivano	Dry forest	Endemic
Euphorbiaceae	Alchornea alnifolia (Bojer ex Baill.) Pax & K. Hoffm.	Tanatananala	Dry forest	Introduced
Euphorbiaceae	Croton kimosorum Leandri	Zahampoly	Dry forest	Endemic
Euphorbiaceae	Croton louvelii Leandri	Ndriambolafotsy	Savanah	Endemic
Euphorbiaceae	Euphorbia alluaudii Drake	Famata	Dry forest	Endemic
Euphorbiaceae	Euphorbia alluaudii subsp. oncoclada (Drake) F. Friedmann & Cremers	Betondro	Dry forest	Endemic
Euphorbiaceae	Euphorbia hirta L.	Kimenamena	anthropic	Naturalized
Euphorbiaceae	Excoecaria sparsiflora ined.	Tsimarefy	Subhumid forest	Introduced
Euphorbiaceae	Jatropha curcas L.	Savoa	anthropic	Naturalized
Euphorbiaceae	Manihot esculenta Crantz	Balahazo	Cultivated	Introduced
Euphorbiaceae	Ricinus communis L.	Kinana	anthropic	Naturalized
Euphorbiaceae	Suregada eucleoides Radcl.-Sm.	Kalavelo	Subhumid forest	Endemic
Fabaceae	Abrus precatorius subsp. africanus Verdc.L.	Voamena	Savanah	Introduced
Fabaceae	Acacia bellula Drake	Fihinankaninjaza	Dry forest	Endemic
Fabaceae	Acacia farnesiana (L.) Wild.	Kasia	Dry forest	Naturalized
Fabaceae	Aeschynomene americana L.	Hamotsy	Dry forest	Naturalized
Fabaceae	Albizia gummifera (J.F. Gmel.) C.A. Sm.	Sambalahy	Subhumid forest	Native
Fabaceae	Alysicarpus rugosus (Willd.) DC.	Sarivary	anthropic	Introduced
Fabaceae	Arachis hypogaea L.	Kapiky	Cultivated	Introduced
Fabaceae	Bauhinia decandra Du Puy & R. Rabev.	Bagnaky	Subhumid forest	Endemic
Fabaceae	Chamaecrista stricta E. Mey. ex Planch	Malaitay	Savanah	Introduced
Fabaceae	Crotalaria coursii M. Peltier	Voapiky	Savanah	Introduced
Fabaceae	Crotalaria retusa L.	Katsakatsa	anthropic	Introduced
Fabaceae	Dalbergia bracteolata Baker	Vahintà	Dry forest	Introduced
Fabaceae	Dalbergia purpurascens Baill.	Manary	Dry forest	Endemic
Fabaceae	Desmodium ramosissimum G. Don	Tsilavondrivotsy	anthropic	Introduced
Fabaceae	Desmodium salicifolium (Poir.) DC.	Sompatsy	Savanah	Introduced
Fabaceae	Entada chrysostachys (Benth.) Drake	Fany, Hazofany	Dry forest	Endemic
Fabaceae	Flacourtia ramontchii L'Hér	Lamoty	Dry forest	Introduced
Fabaceae	Millettia richardiana (Baill.) Du Puy & Labat	Tombobitotsy	Dry forest	Endemic
Fabaceae	Mimosa delicatula Baill.	Kirava	anthropic	Endemic
Fabaceae	Mundulea micrantha R. Vig.	Fagnamo	Dry forest	Endemic
Fabaceae	Pithecellobium dulce (Roxb.) Benth.	Kilimbazaha	anthropic	Naturalized
Fabaceae	Rhynchosia minima (L.) DC.	Tinaikibo	Savanah	Introduced
Fabaceae	Senna occidentalis (L.) Link	Kiritsaritsa	Savanah	Introduced
Fabaceae	Tamarindus indica L.	Kily	anthropic	Native
Fabaceae	Tetrapterocarpon geayi Humbert	Voaovy	Dry forest	Endemic
Hamamelidaceae	Dicoryphe Thouars.	Tsivoandoza	Dry forest
Hernandiaceae	Hazomalania voyronii (Jum.) Capuron	Hazomalany	Dry forest	Endemic
Hydrocharitaceae	Lagarosiphon madagascariensis Casp.	Saraha	anthropic	Endemic
Hypericaceae	Psorospermum malifolium Baker	Manova	Dry forest	Endemic
Lamiaceae	Leonotis nepetifolia (L.) R. Br.	Tarajafoa	anthropic	Naturalized
Lamiaceae	Ocimum gratissimum L.	Romba, Rombabe	Savanah	Introduced
Lamiaceae	Ocimum gratissimum var. gratissimum L.	Rombamaliniky	anthropic	Introduced
Lamiaceae	Tetradenia nervosa Codd.	Boroamena	Dry forest	Endemic
Lamiaceae	Vitex beraviensis Vatke	Voamiha	Dry forest	Endemic
Lamiaceae	Vitex lanigera Schauer	Malainarety	Dry forest	Endemic
Lauraceae	Cassytha filiformis L.	Hazotsitafototsy	Dry forest	Native
Lauraceae	Cryptocarya subtriplinervia (Kosterm.) van der Werff	Retsara	Subhumid forest	Endemic
Lauraceae	Ocotea trichantha Baker	Manojeja-Maroanaky	Subhumid forest	Endemic
Loganiaceae	Strychnos decussata (Pappe) Gilg.	Relefo	Dry forest	Introduced
Loganiaceae	Strychnos henningsii Gilg.	Tsivoanandrofito	Subhumid forest	Introduced
Loganiaceae	Strychnos madagascariensis Poir.	Dagoa	Dry forest	Introduced
Loranthaceae	Bakerella tricostata (Lecomte) Balle	Velomihanto	Dry forest	Endemic
Lythraceae	Ammannia pauciramosa S.A. Graham & Gandhi	Reringitsy	Dry forest	Endemic
Lythraceae	Woodfordia fruticosa (L.) Kurz.	Rekery	Dry forest	Introduced
Malpighiaceae	Acridocarpus excelsus A. Juss.	Peha	Dry forest	Endemic
Malvaceae	Byttneria biloba Baill.	Beholitsy	Dry forest	Endemic
Malvaceae	Byttneria Loefl.	Volilibe	Savanah
Malvaceae	Byttneria voulily Baill.	Volily	Dry forest	Endemic
Malvaceae	Grewia aff. lavanalensis Baill.	Sely	Dry forest	Endemic
Malvaceae	Grewia nitida Juss.	Latapiso	Dry forest	Endemic
Malvaceae	Hibiscus ferrugineus Cav.	Keliantitsy	Dry forest	Endemic
Malvaceae	Humbertiella decaryi Dorr.	Karimbolahazo	Dry forest	Endemic
Malvaceae	Sida aff. cordifolia L.	Mandravasarotsy	anthropic	Introduced
Meliaceae	Azadirachta indica A. Juss.	Nimo	Savanah	Naturalized
Meliaceae	Melia azedarach L.	Voandelaky	Dry forest	Naturalized
Molluginaceae	Glinus oppositifolius (L.) Aug. DC.	Anamafaitsy	anthropic	Introduced
Moraceae	Broussonetia greveana (Baill.) C.C. Berg	Vory	Dry forest	Endemic
Moraceae	Ficus aff. botryoides Baker	Fompoa	Dry forest	Endemic
Moraceae	Ficus reflexa subsp. reflexa (Baker) C.C. Berg	Nonoky	Dry forest	Introduced
Moraceae	Ficus sakalavarum Baker	Harambaza	Dry forest	Endemic
Moraceae	Ficus sycomorus L.	Adabo	Dry forest	Introduced
Moringaceae	Moringa oleifera Lam.	Maroseranana	anthropic	Naturalized
Musaceae	Ensetes perrieri (Claverie) Cheesman	Tsiroroky	Subhumid forest	Endemic
Myrtaceae	Eucalyptus sp1	Kininy	Savanah
Myrtaceae	Eucalyptus sp2	Kinininakoho	Savanah
Myrtaceae	Psidium guajava L.	Goavy	anthropic	Naturalized
Olacaceae	Anacolosa pervilleana Baill.	Tanjaky	Dry forest	Endemic
Olacaceae	Olax madagascariensis (DC.) Valeton	Ambiotsy, Hazompasy	Dry forest	Endemic
Oleaceae	Noronhia buxifolia H. Perrier	Tsialitsy	Dry forest	Endemic
Opiliaceae	Pentarhopalopilia perrieri (Cavaco & Keraudren) Hiepko	Malainevotsy	Dry forest	Endemic
Orchidaceae	Vanilla madagascariesis Rolfe	Vahinamalo	Dry forest	Endemic
Passifloraceae	Adenia firingalavensis (Drake ex Jum.) Harms	Vahiranga	Dry forest	Endemic
Pedaliaceae	Pedalium murex L.	Hisambazaha	anthropic	Naturalized
Phyllanthaceae	Antidesma madagascariense Lam.	Voafona	Dry forest	Introduced
Phyllanthaceae	Bridelia pervilleana Baill.	Anakandriamihary, Hary, Kitata	Dry forest	Endemic
Phyllanthaceae	Margaritaria L. f.	Kotika	Dry forest
Phyllanthaceae	Phyllanthus casticum Willemet	Miombafo, Sanira	Dry forest	Introduced
Phyllanthaceae	Wielandia elegans Baill.	Fanazava	Subhumid forest	Introduced
Phyllanthaceae	Wielandia oblongifolia (Baill.) Petra Hoffm. & McPherson	Tsifolaboay	Subhumid forest	Endemic
Physenaceae	Physena sessiliflora Tul.	Resonjo	Dry forest	Endemic
Piperaceae	Piper cf. borbonense (Miq.) C. DC.	Vahimahavany	Subhumid forest	Endemic
Poaceae	Chloris barbata Sw.	Tsiboradrano	Savanah	Native
Poaceae	Cymbopogon citratus (DC.) Stapf	Veromanitra	anthropic	Naturalized
Poaceae	Cynodon dactylon (L.) Pers.	Kidresy	Savanah	Introduced
Poaceae	Echinochloa colona (L.) Link	Akatafoty	Savanah	Introduced
Poaceae	Heteropogon contortus (L.) P. Beauv. ex Roem. & Schult.	Ahidambo	Savanah	Introduced
Poaceae	Oryza sativa L.	Vary	Cultivated	Naturalized
Poaceae	Panicum maximum Jacq.	Ahibe	Savanah	Native
Poaceae	Phragmites australis (Cav.) Trin. ex Steud.	Bararata	Savanah	Naturalized
Poaceae	Zea mays L.	Tsako	Cultivated	Introduced
Polygonaceae	Persicaria minor (Huds.) Opiz	Fandriamboaimaliniky	anthropic	Naturalized
Polypodiaceae	Drynaria willdenowii (Bory) T. Moore	Ahaky	Subhumid forest	Native
Primulaceae	Embelia boivinii Mez.	Abotono	Subhumid forest	Introduced
Primulaceae	Embelia cf. tropophylla H. Perrier	Abovory	Subhumid forest	Endemic
Putranjivaceae	Drypetes thouarsiana (Baill.) Capuron	Hazomby	Subhumid forest	Endemic
Rhamnaceae	Bathiorhamnus reticulatus (Capuron) Callm., Phillipson & Buerki	Mahasalama	Subhumid forest	Endemic
Rhamnaceae	Gouania pannigera Tul.	Masikarà	Subhumid forest	Endemic
Rhamnaceae	Ziziphus spina-christi (L.) Desf.	Tsinefo	Savanah	Introduced
Rubiaceae	Breonadia salicina (Vahl) Hepper & J.R.I. Wood	Soaravy	Dry forest	Native
Rubiaceae	Carphalea kirondron subsp. geayi (Homolle) Puff	Relomotsy	Dry forest	Endemic
Rubiaceae	Coffea cf. perrieri Drake ex Jum. & H. Perrier	Hazombalala	Subhumid forest	Endemic
Rubiaceae	Coffea robusta L. Linden	Kafe	Cultivated	Introduced
Rubiaceae	Gardenia rutenbergiana (Baill. ex Vatke) J.-F. Leroy	Tsifolahy	Dry forest	Endemic
Rubiaceae	Hymenodictyon berivotrense Cavaco	Mandresy	Dry forest	Endemic
Rubiaceae	Hymenodictyon glabrum (Cavaco) Razafim. & B. Bremer	Maranitsatoraky	Dry forest	Endemic
Rubiaceae	Hyperacanthus ambovombensis Rakotonas. & A.P. Davis	Voafotaky	Dry forest	Endemic
Rubiaceae	Paederia farinosa (Baker) Puff	Lengobe	Dry forest	Endemic
Rubiaceae	Paederia grandidieri Drake	Vahilengo	Dry forest	Endemic
Rubiaceae	Paederia thouarsiana Baill.	Lengosahy	Dry forest	Endemic
Rubiaceae	Paracephalis Baill.	Maheriandry	Dry forest
Rubiaceae	Tarenna grevei (Drake) Homolle	Matsakiambanikily	Dry forest	Native
Rubiaceae	Tricalysia A. Rich. ex DC.	Tokambahitsy	Dry forest
Rutaceae	Cedrelopsis grevei Baill.	Katrafay	Dry forest	Endemic
Rutaceae	Citrus L.	Tsoa	Savanah
Rutaceae	Neobeguea mahafaliensis J.-F. Leroy	Handy	Dry forest	Endemic
Rutaceae	Toddalia asiatica (L.) Lam.	Mangerivoriky	Subhumid forest	Introduced
Rutaceae	Vepris boiviniana (Baill.) Mziray	Soazanahary	Subhumid forest	Native
Rutaceae	Vepris unifoliolata (Baill.) Labat, M. Pignal & O. Pascal	Ampoly	Subhumid forest	Introduced
Rutaceae	Zanthoxylum tsihanimposa H. Perrier	Montroatiniana	Dry forest	Endemic
Salicaceae	Bivinia jalbertii Tul.	Lalipito	Dry forest	Introduced
Salvadoraceae	Salvadora angustifolia Turrill	Sasavy	Dry forest	Introduced
Sapindaceae	Allophylus cobbe var. dissectus Capuron	Manohilatsaky	Dry forest	Introduced
Sapindaceae	Cardiospermum halicaccabum L.	Voafaria	anthropic	Native
Sapindaceae	Doratoxylon aff. stipulatum Capuron	Bibilahiremeloky	Subhumid forest	Endemic
Scrophulariaceae	Androya decaryi H. Perrier	Menateza	Dry forest	Endemic
Scrophulariaceae	Buddleja madagascariensis Lam.	Seva	Savanah	Endemic
Scrophulariaceae	Buddleja sphaerocalyx Baker	Tsivoanizao	Savanah	Endemic
Solanaceae	Capsicum annum L.	Sakaimaliniky	anthropic	Introduced
Solanaceae	Licopersicum esculentum Mill.	Tomatesy	Cultivated	Introduced
Solanaceae	Solanacae	Tsivoanino	Savanah
Sphaeroceplaceae	Rhopalocarpus lucidus Bojer	Taolafoty	Dry forest	Endemic
Stilbaceae	Nuxia oppositifolia (Hochst.) Benth.	Valanira, Tsialafikena	Subhumid forest	Introduced
Typhaceae	Typha angustifolia L.	Vondro	anthropic	Introduced
Urticaceae	Obetia radula (Baker) Baker ex B. D. Jacks.	Miha	Subhumid forest	Introduced
Urticaceae	Pouzolzia gaudichaudii Leandri	Lahivozaky	Dry forest	Endemic
Verbenaceae	Lantana camara L.	Tainakoho	anthropic	Naturalized
Verbenaceae	Rotheca microphylla (Blume) Callm. & Phillipson	Kimbohitany	anthropic	Native
Viloaceae	Rinorea greveana Baill.	Papolahy	Dry forest	Introduced
Xanthorrhoeaceae	Aloe divaricata A. Berger	Vahontsohy	Dry forest	Endemic
Xanthorrhoeaceae	Aloe L.	Vaho	Savanah
Xanthorrhoeaceae	Aloe vaombe Decorse & Poisson	Vahombe	Dry forest	Endemic
Zingiberaceae	Aframomum angustifolium (Sonn.) K. Schum.	Longoza	Dry forest	Native
Zingiberaceae	Curcuma longa L.	Tamotamo	Cultivated	Introduced
Zingiberaceae	Zinziber officinale Rosc.	Sakaviro	Cultivated	Introduced
Zygophyllaceae	Tetraena madagascariensis (Baill.) Beier & Thulin	Hazomantsy	Dry forest	Introduced
