# Supplementary material for: The most used medicinal plants by communities in Mahaboboka, Amboronabo, Mikoboka, Southwestern Madagascar
Source: J Ethnobiol Ethnomed. 2017 Mar 9;13:19. doi: 10.1186/s13002-017-0147-x (PMC5345199; doi:10.1186/s13002-017-0147-x)
Supplement: Additional file 2: — List of the most used medicinal plants in the three communities (Mahaboboka, Amboronabo, Mikoboka) in South-western, Madagascar. UV: Use value, FL: Fidelity Level. BCVP: Blood and Cardio-Vascular Problem, CS: Cranial System, DH: Dental Health, DSD: Digestive System Disorder, GA: General Ailments, ID: Infectious Diseases, MSS: Muscular Skeletal System, NS: Nervous System, PBP: Pregnancy, Birth and Puerperium, ReprS: Reproductive System, RespS: Respiratory System, SS: Sensory System, Vet: Veterinary. L: Leaves, YL: Young Leaves, Lt: Leafy twigs, S: Stem, YS: Young Stem, La: Latex, B: Bark, W: Whole plants, R: Roots, Rh: Rhizome, Bu: Buds, Fr: fruits, Se: Seeds. (XLS 98 kb) [file 13002_2017_147_MOESM2_ESM.xls]

## Sheet: Add. file 2
Family, Scientific name, Voucher No	Local name	UV	Category of ailments	FL (%)	Ailments	Part used	Preparation and administration mode
ACANTHACEAE
Achyrocalyx decaryi Benoist	Tsingirifotsy	0.08	RespS	62	Cough, pulmonary infection	W	Decoction drunk
			SC	15	Late closing in baby's fontanel	L, Ltw	Decoction drunk
			DSD	8	Constipation	L	Decoction drunk
			ID	8	Measles	L	Decoction drunk
			NS	8	Epilepsy in children	L	Decoction drunk and bathe
Ruellia geayi (Benoist) E. Tripp Andriamihajarivo 884	Votomposa	0.01	DSD	34	Colic in babies	L	Decoction drunk
			ID	33	Bilharzia	W	Hot infusion with powder and drink
			NS	33	Epilepsy	L	Decoction drunk
AMARATHACEAE
Chenopodium ambrosioides L. Sussman 452	Taimborontsiloza	0.08	NS	50	Epilepsy in children	W	Decoction drunk, bathe and vessels massage
			DSD	25	Colic in children	L	Decoction drunk
			ID	25	Malaria	L	Decoction drunk and bathe
Henonia scoparia Moq. Randrianarivony 230	Kifafa, Kifafalahy	0.48	PBP	43	Pain and dizziness during pregnancy	L	Decoction drunk
						R	Powder mix with water and forehead mask
					Prenatal care	L, Ltw	Decoction drunk and steam inhale
						R	Powder with water added, lick and forehead mask
					Post partum recovery	L, W	Decoction drunk
						R	Powder mix with water and forehead mask
						R. S	Powder with water added, cataplasm in fontanel, forehead mask, lick and application on hard palate
			DSD	5	Colic	L	Decoction drunk
					Diarrhea	R	Powder, application on hard palate
			ID	5	Malaria	L	Decoction steam inhale
						R	Powder mix with water and forehead mask
			NS	3	Epilepsy	L	Decoction drunk
						R	Powder, application on hard palate
			GA	1	Fever in children	L	Decoction drunk
					Headache	Ltw	Decoction steam inhale and bathe
					Infant's care	L, S, Fr	Decoction drunk
ANACARDIACEAE
Abrahamia grandidieri (Engl.) Randrian. & Lowry Randrianarivony 294	Sohihy	0.03	PBP	86	Remove rest of placenta in uterus	L	Decoction drunk
					Post partum recovery	L	Decoction drunk
			ID	14	Infected wound	L	Chew cataplasm on wound
Sclerocarya birrea subsp. caffra (sond.) Kokwaro Rakotoarivelo 425	Sakoa, Sakoalahy	0.18	PBP	82	Dizziness during pregnancy, post partum recovery	B	Powder mix with water and forehead mask
						L	Decoction drunk
						R	Decoction drunk
							Powder mix with water and forehead mask
					Prenatal care	L	Decoction.steam inhale and bathe
						R	Decoction drunk
							Powder mix with water and forehead mask
						S	Hot infusion with powder drunk
			GA	10	Fever	R	Powder mix with water and forehead mask
			ID	4	Malaria	L	Decoction, steam inhale
			DH	4	Caries	B	Decoction mouthwash
APOCYNACEAE
Cynanchum luteifluens var. longicoronae Liede Randrianarivony 547	Trivony	0.06	PBP	91	Dizziness during pregnancy	L	Decoction drunk
					Post partum recovery	W	Decoction drunk and bathe
						R	Decoction drunk
					Heal uterus	Ltw	Decoction drunk
			NS	9	Epilepsy in children	L	Decoction drunk
Gonioma malagasy Markgr. & Boiteau Phillipson 2644	Tsivoantolaky	0.01	DSD	67	Colic in children	S	Hot infusion with powder and drink
					Liver disorders	S	Powder, lick
			ID	33	Fever	S	Hot infusion with powder and drink
Marsdenia verrucosa Decne. Randrianarivony 528	Bokabe	0.03	PBP	67	Prenatal care	L, Ltw	Decoction drunk
						S	Powder mix with water and forehead mask
					Post partum recovery	L	Decoction drunk
			ReprS	33	Aphrodisiac	L	Decoction drunk
Mascarenhasia lisianthiflora A. DC. Rakotoarivelo 426 Randrianarivony 210	Kidroa	0.13	CS	47	Late and early closing in baby's fontanel	L	Decoction drunk and bathe
						R	Powder mix with water and cataplasm in fontanel
			GA	17	Weakness, fever in children	L	Decoction drunk
					Infant's care	L	Decoction drunk
						R	Powder, application on hard palate
			PBP	12	Prenatal care	L	Decoction drunk
			PBP	12	Prenatal care	R	Powder mix with water and forehead mask
			MSS	12	Low back pain	L, Ltw	Decoction drunk
			ID	6	Malaria	L	Decoction drunk
			ReprS	6	Aphrodisiac	Ltw	Decoction drunk
Secamone capitata Klack.	Sanatry	0.05	PBP	34	Dizziness during pregnancy	L	Decoction drunk
						R, S	Powder mix with water and forehead mask
					Prenatal care	R	Powder, lick
			CS	22	Late closing in baby's fontanel	L	Decoction drunk
						R	Powder mix with water and cataplasm in fontanel
			NS	22	Epilepsy	R	Powder, lick
					Epilepsy	L	Decoction, bathe
			GA	11	Infant's care	L	Decoction drunk and bathe
			BCVS	11	Cardiac problem in children	S	Powder mix with water and lick
Strophanthus boivinii Baill. Andriamihajarivo 1872	Manide	0.03	PBP	20	Dizziness during pregnancy	L	Decoction drunk
						R	Powder mix with water and forehead mask
			MSS	20	Low back pain	L	Decoction drunk
			CS	20	Calming nerves	L	Decoction drunk
			ReprS	20	Aphrodisiac	L	Decoction drunk
			RespS	20	Flu, cough	L	Decoction with sugar added drunk
ARISTOLOCHIACEAE
Aristolochia albida Duch. Randrianarivony 260	Totonga	0.05	NS	40	Epilepsy in children	L	Decoction drunk and bathe
			DSD	20	Colic	L	Decoction drunk and bathe
			ID	20	Syphilitic wound	L	Decoction drunk
						R	Powder mix with water and cataplasm in wound
			CS	20	Late closing in baby's fontanel	R	Hot infusion drunk
ASCLEPIADACEAE
Leptadenia madagascariensis Decne. Randrianasolo 153	Taritariky	0.06	PBP	37	Prenatal care	L	Decoction drunk
			PBP	37	Post partum recovery	L, Ltw	Decoction drunk
			DSD	27	Colic in babies	Ltw	Decoction drunk
					Constipation in babies	YL	Decoction drunk
			GA	18	Weakness	W	Decoction bathe
					Fever	R	Decoction drunk
					Infant's care	YL, Bu	Decoction drunk
			ID	18	Infected wound	La	Cataplasm on wound
ASPARAGACEAE
Agave sisalana Prrine ex Engelm.	Laloasy	0.02	ID	75	Infected wound	L	Crushed and cataplasm on wound, crushed in cold water and cleaned wound
			DH	25	Caries, dental abscess	L	Decoction mouthwash
ASTERACEAE
Distephanus polygalifolius (Less.) H. Rob. & B. Kahn	Kanda	0.03	NS	60	Epilepsy in children	L	Decoction and hot infusion drunk
						S	External. head banding
			PBP	20	Prenatal care	Ltw	Decoction drunk
			MSS	20	Low back pain	B	Cold infusion drunk
Emilia humifusa DC. Rakotoarivelo 400	Angea	0.02	DSD	75	Colic and diarrhea in children	W	Decoction drunk
			ID	25	Infected wound	L	Cataplasm on wound
Helichrysum faradifani Scott-Elliot Randrianarivony 575	Aferotany	0.07	DSD	50	Colic	W	Decoction drunk and bathe
					Intestinal pain	F	Decoction drunk and steam inhale
			CS	20	Late closing in baby's fontanel	L, Ltw	Decoction drunk
			NS	20	Epilepsy in children	L	Decoction and hot infusion drunk
			GA	10	Fever in children	W	Decoction drunk and bathe
Pluchea bojeri (DC.) Humbert Randrianarivony 232	Famoty	0.17	DSD	61	Avoid vomiting	L	Decoction bathe
					Gastric ulcer	L	Hot infusion drunk and bathe
					Colic	W	Decoction and hot infusion drunk
					Intoxication from meat eating	L, YS	Cold infusion drunk
			CS	18	Late closing in baby's fontanel	L, Ltw	Decoction drunk and bathe
			GA	11	Headache, fever	L	Decoction drunk and bathe, hot infusion drunk
			NS	7	Epilepsy in children	L	Decoction drunk
			DH	3	Carie	Ltw	Decoction drunk
Psiadia altissima (DC.) Drake Randriatsivery 37	Maharoaky, Maharoakala	0.10	NS	46	Epilepsy in children	L	Decoction drunk, bathe and vessels massage
						Ltw	External, head banding
						S	Powder, hot infusion drunk and bathe
			DSD	36	Colic, diarrhea in children	L, Ltw	Decoction drunk, bathe and steam inhale
			ID	9	Malaria	L	Decoction drunk
			CS	9	Late closing in baby's fontanel	L	Decoction drunk
Psiadia altissima var. occidentalis Humbert	Dinga	0.02	ID	34	Diarrhea	L	Decoction drunk
			DSD	33	Fever	L	Decoction drunk and steam inhale
			GA	33	Malaria	L	Decoction drunk and steam inhale
Senecio madagascariensis Poir. Rakotoarivelo 715	Voniliha	0.02	DSD	67	Colic	L, Ltw	Decoction drunk
			GA	33	Baby's care	Ltw	Decoction drunk
Tridax procumbens L. Phillipson 5894	Akatanangamay	0.01	RespS	67	Cough in children	W	Decoction drunk
			GA	33	Fever	L	Decoction drunk
Vernonia poissonii Humbert Randrianarivony 348	Kilango	0.10	DSD	67	Colic, diarrhea	L, Ltw	Decoction drunk
			NS	17	Epilepsy in children	L	Decoction and hot infusion drunk
			CS	11	Late closing in baby's fontanel	L, Ltw	Decoction drunk
			GA	5	Fever	Ltw	Decoction drunk
BIGNONIACEAE
Stereospermum variabile H. Perrier Randrianarivony 259	Mangarahara, Mahafangalotsy, Fafara	0.05	ID	64	Infected wound	B	Powder mix with water and cataplasm in wound
					Bilharzia, Malaria	R	Hot infusion drunk
			MG	12	Fever in children	B, L	Decoction and hot infusion drunk
			DSD	12	Colic	L	Decoction drunk
			PBP	12	Prenatal care	R	Powder mix with water and forehead mask
CANNABACEAE
Celtis cf. gomphophylla baker Rakotoarivelo 424	Malimatsy	0.02	DSD	100	Colic, diarrhea	L	Decoction drunk
Trema orientalis (L.) Blume Rakotoarivelo 406	Andrarezo	0.06	PBP	84	Remove rest of placenta in uterus	L	Decoction drunk
					Post partum recovery	W	Decoction drunk
					Dizziness during pregnancy	L	Decoction drunk
			ReprS	8	Contraceptive	L	Decoction drunk
			Vet	8	Post partum recovery of cattle	L	Decoction drunk
Capparis spinosa L	Basy	0.01	DSD	67	Intestinal pain	L	Decoction drunk
			PBP	33	Prenatal care	R	Decoction drunk
Crateva greveana Baill. Manjakahery 364	Somoro	0.02	DSD	50	Colic	L	Decoction drunk
			GA	25	Children's care	B	Decoction drunk
			NS	25	Epilepsy in children	Ltw	External, head banding
Maerua nuda Scott-Elliot Razanatsima 1045	Hazonaombilahy	0.04	ID	100	Infected wound, Tetanus	S	Decoction and hot infusion drunk
							Powder mix with water and cataplasm in wound
							Decoction and wash wound
CARICACEAE
Carica papaya L.	Papay	0.01	PBP	67	Promote lactation	Fr	Decoction drunk
			DH	33	Caries	La	Put in teeth directly
CELASTRACEAE
Brexiella longipes H. Perrier	Reampy	0.01	PBP	67	Prenatal care	R	Powder mix with water and forehead mask
			GA	33	Side stitch	L	Decoction drunk
Elachyptera minimiflora (H. Perrier) N. Hallé Randrianarivony 246	Karimbolavahy	0.09	PBP	26	Remove rest of placenta in uterus	Ltw	Decoction drunk
					Healing uterus	B (internal)	Hot infusion drunk
					Post partum recovery	L, Ltw	Decoction drunk
					Induce labor	S	Hot infusion drunk
			DSD	19	Dysentery, orexigenic after diarrhea	L, Ltw, R	Decoction drunk
			GA	19	Weakness	W, S, B	Decoction drunk
			NS	12	Calming nerves	Ltw, E	Decoction drunk
			MSS	6	Low back pain	Ltw	Decoction drunk and bathe
			ID	6	Infected wound	Ltw	Decoction and wound wash
			RespS	6	Cough, flu	R, L	Decoction drunk and bathe
			ReprS	6	Aphrodisiac	B	Decoction drunk
Gymnosporia linearis (L. f.) Loes. Razanatsima 1110	Tsingilofilo	0.04	PBP	50	Post partum recovery	L, Ltw, B	Decoction and cold infusion drunk
			DSD	38	Diarrhea, dysentery	L, Ltw, B	Decoction drunk
			CS	12	Late closing in baby's fontanel	R	Powder mix with water, application on hard palate
CLUSIACEAE
Garcinia pervillei (Planch. & Triana) Vesque Randrianarivony 418	Litsaky	0.06	ID	86	Malaria	L	Decoction drunk and bathe
					Bilharzia	R	Hot infusion drunk
			GA	14	Fever, headache	L, R	Decoction drunk
CONVOLVULACEAE
Metaporana parvifolia var. obtusa Verdc. Phillipson 3422	Kililo	0.04	PBP	100	Post partum recovery	L	Decoction drunk
CYPERACEAE
Cyperus alternifolius L.	Vinda	0.01	Other	67	Conserve dead	L
			ReprS	33	Painful menstruation	S	Decoction drunk
EQUISETACEAE
Equisetum ramosissimum Desf. Randrianarivony 577 Razanatsima 1124	Kitohitihy	0.01	RespS	67	Cough in children, pulmonary infection	L, Ltw	Decoction drunk
			GA	33	Baby's care	Ltw	Decoction drunk
ERYTHROXYLACEAE
Erythroxylum pervillei Baill. Phillipson 3084	Tsivano	0.02	ID	100	Infected wound, furuncle	S	Powder mix with water and cataplasm around wound
EUPHORBIACEAE
Alchornea alnifolia (Bojer ex Baill.) Pax & K. Hoffm. Andriamihajarivo 1941. Rakotoarivelo 717 Randrianarivony 233, 433, 736	Tanatananala	0.03	PBP	100	Prenatal care, dizziness during pregnancy	L	Decoction drunk
						R	Powder mix with water and forehead mask
						S	Powder mix with water. lick and forehead mask
Croton louvelii Leandri	Ndriambolafotsy	0.06	NS	44	Calming nerves, Epilepsy	L	Decoction drunk
			GA	14	Infant's care	L	Decoction drunk
			ID	14	Malaria	L	Decoction drunk
			MSS	14	Low back pain	L	Decoction drunk
			ReprS	14	Aphrodisiac	L	Decoction drunk
Euphorbia alluaudii subsp. oncoclada (Drake) F.	Betondro	0.02	RespS	75	Cough	R	Decoction and hot infusion drunk
Friedmann & Cremers Phillipson 2735			DSD	25	Colic	W	Decoction drunk
Euphorbia hirta L.	Kimenamena	0.02	RespS	40	Cough, pulmonary infection	L, Fr	Decoction drunk
			DSD	20	Colic	W	Decoction drunk
			CS	20	Late closing in baby's fontanel	W	Decoction drunk
			NS	20	Epilepsy in children	L	Decoction drunk
Jatropha curcas L. Phillipson 1789	Savoa	0.22	PBP	98	Remove rest of placenta in uterus, promote lactation, post partum recovery	L, Ltw, S	Decoction drunk and bathe
			DH	2	Caries	B	Decoction. mouthwash
Manihot esculenta Crantz	Balahazo	0.05	DSD	34	Diarrhea	R	Decoction drunk
			ID	33	Headache. fever	S, L	Decoction drunk
			NS	33	Epilepsy in children	L (dry)	Decoction drunk, bathe and vessels massage
Ricinus communis L. Phillipson 1792	Kinana	0.05	GA	89	Headache	L	Decoction and steam inhale
			RespS	11	Cough in children	Fr	Cold infusion drunk
Suregada eucleoides Radcl. -Sm.Rakotoarivelo 369, 408, 423 Randrianarivony 337, 377, 422	Kalavelo	0.02	PBP	75	Dizziness during pregnancy	S	Powder mix with water and forehead mask
			DSD	25	Colic	Ltw	Decoction drunk
FABACEAE
Abrus precatorius subsp. africanus Verdc.L.	Voamena. Birimena	0.08	RespS	100	Cough, flu	W	Decoction drunk
Acacia bellula Drake Phillipson 2724	Fihinakaninjaza. Roipitika	0.05	CS	86	Late closing in baby's fontanel	L, Ltw	Decoction drunk
						R	Powder mix with water and cataplasm on fontanel
			MSS	14	Low back pain	S	Hot infusion drunk
Acacia farnesiana (L.) Wild. Razanatsima 1046	Kasia	0.03	GA	60	Headache. fever in children	L	Decoction drunk
			ID	20	Infected wound	L	Crushed and cataplasm on wound, crushed and cleaned wound
			DH	20	Carie	R	Hot infusion and mouthwash
Crotalaria coursii M. Peltier Rakotoarivelo 414 Randrianarivony 252	Voapiky	0.08	ID	44	Malaria	L	Decoction drunk
			DSD	21	Colic, dysentery	L, R	Decoction drunk
			PBP	14	Post partum recovery	L, R	Decoction drunk
			NS	14	Nerves swelling, Epilepsy	L	Decoction drunk
			ReprS	7	Aphrodisiac	L	Decoction drunk
Crotalaria retusa L. Phillipson 1782	Katsakatsa	0.04	PBP	83	Prenatal care	L	Decoction drunk
					Dizziness during pregnancy	L	Decoction drunk
						R	Powder mix with water and forehead mask
			GA	17	Headache	Ltw	Decoction drunk
Dalbergia bracteolata Baker Rakotoarivelo 430 Randrianarivony 291	Vahintà	0.03	CS	67	Late closing in baby's fontanel	L	Decoction drunk
						R, S	Powder mix with water and cataplasm on fontanel
			PBP	33	Post partum recovery	Ltw	Decoction drunk
						L	Decoction drunk
Desmodium salicifolium (Poir.) DC. Randrianarivony 576 Razanatsima 1063	Sompatsy	0.05	PBP	57	Dizziness during pregnancy	R, S	Powder mix with water and forehead mask
					Prenatal care	S	Powder mix with water and forehead mask
					Remove rest of placenta in uterus	L	Decoction drunk
			RespS	29	Cough, pulmonary infection	L	Decoction drunk
			GA	14	Headache	Ltw	Decoction drunk
Entada chrysostachys (Benth.) Drake Randrianarivony 350	Fany, Hazofany	0.09	PBP	75	Dizziness during pregnancy, prenatal care	L	Decoction drunk
						R, S	Powder mix with water and forehead mask
						B	External, necklace
			RespS	17	Cough	L	Decoction drunk and steam inhale
			GA	8	Headache	L	Decoction drunk and steam inhale
						B	External, head banding
Millettia richardiana (Baill.) Du Puy & Labat Randrianarivony 560	Tombobitotsy	0.02	SS	75	Conjunctivitis	S, L	Powder mix with water and application around eyes
			ID	25	Infected wound	B (internal)	Powder mix with water and application on wound
Moringa oleifera Lam.	Maroserana	0.02	ID	50	Malaria	L	Decoction drunk
			DSD	25	Colic	L	Decoction drunk
			GA	25	Fever	L	Decoction drunk
Rhynchosia minima (L.) DC.	Tinaikibo	0.05	DSD	80	Colic and carminative in children	W	Decoction drunk
					Constipation in babies	R	Decoction drunk
			GA	10	Baby's care	W	Decoction drunk
			NS	10	Epilepsy	W	Decoction bathe
Senna occidentalis (L.) Link Randrianarivony 400	Kiritsaritsa, Sanatrindolo, Voaty	0.15	DSD	64	Colic, diarrhea, dysentery, indigestion, gastric pain	L, YL	Decoction drunk
						R	Decoction drunk
							Hot and cold infusion drunk
			NS	32	Epilepsy in children	L	Decoction drunk, bathe and vessels massage
							Hot infusion drunk and bathe
						R	Decoction and hot infusion drunk
							Powder mix with water, forehead mask and body cataplasm
			ID	4	Fever in children	L	Hot infusion drunk and bathe
Tamarindus indica L.	Kily	0.26	GA	56	Weakness	L	Decoction steam inhale
						Fr	Cold infusion drunk
					Fever, headache	L, Ltw	Decoction drunk, bathe and steam inhale
			RespS	17	Flu, cold, cough	L	Decoction drunk, bathe and steam inhale
			PBP	8	Dizziness during pregnancy	L	Decoction drunk and steam inhale
						R	Powder mix with water and forehead mask
			MSS	8	Low back pain	B, Fr	Cold infusion drunk
						L	Decoction and steam inhale
			ID	5	Malaria	L	Decoction and steam inhale
					Measles	L	Decoction drunk and bathe
			CS	2	Late closing in baby's fontanel	B	Decoction drunk
			NS	2	Epilepsy in children	L	Decoction drunk and steam inhale
			ReprS	2	Aphrodisiac	B	Cold infusion drunk
Tetrapterocarpon geayi Humbert Phillipson 5868	Voaovy	0.01	CS	67	Late closing in baby's fontanel	R	Powder mix with water and application on hard palate
			DH	33	Carie	S	Powder mix with water and application on teeth
FLACOURTIACEAE
Flacourtia ramontchi L'Hér Manjakahery 198	Lamoty	0.26	PBP	88	Prenatal care, dizziness during pregnancy	L, Ltw	Decoction drunk and bathe
						R, S	Powder mix with water. lick and forehead mask
					Post partum recovery	L	Decoction drunk
						R	Powder mix with water and forehead mask
			ID	3	Malaria	L	Decoction drunk
						R	Powder mix with water and forehead mask
			GA	3	Fever in children	L	Decoction drunk
			DH	3	Caries	R	Hot infusion and mouthwash
			CS	3	Late closing in baby's fontanel	R	Powder mix with water and application on hard palate
HERNANDIACEAE
Hazomalania voyronii (Jum.) Capuron	Hazomalany	0.01	DSD	34	Colic	L	Decoction drunk
			GA	33	Yellow fever	L	Decoction drunk
			ID	33	Malaria	S	Decoction drunk
LAMIACEAE
Leonotis nepetifolia (L.) R. Br. Phillipson 1837	Tarajafoa	0.12	DSD	96	Avoid vomiting	L	Decoction drunk
					Colic	W	Decoction drunk and bathe
			NS	4	Epilepsy	Ltw	Decoction drunk
Ocimum gratissimum L. Randrianarivony 262	Romba, Rombabe	0.14	PBP	77	Post partum recovery, promote lactation	L, Ltw	Decoction drunk and steam inhale
			GA	15	Headache	L	Decoction drunk, bathe and steam inhale
			RespS	4	Flu	L	Decoction drunk and steam inhale
			DSD	4	Diarrhea	L	Decoction drunk and bathe
Ocimum gratissimum L. var. gratissimum Randrianarivony 526	Rombamaliniky	0.03	GA	50	Fever, headache	L	Decoction drunk and steam inhale
			NS	50	Epilepsy in children	L	Decoction drunk
						S	Hot infusion drunk and bathe
Tetradenia nervosa Codd	Boroamena, Boroa	0.02	DSD	25	Orexigenic after diarrhea	W	Decoction drunk
			CS	25	Late closing in baby's fontanel	L	Decoction drunk
			NS	25	Epilepsy in children	L	Decoction drunk
			RespS	25	Cough in children	L	Decoction drunk
Vitex lanigera Schauer Andriamihajarivo 1972 Rakotoarivelo 375 Randrianarivony 330	Malainarety	0.07	DSD	72	Orexigenic after diarrhea, colic	L, R	Decoction drunk
			CS	14	Late closing in baby's fontanel	L	Decoction drunk
			NS	7	Epilepsy in children	L	Decoction drunk
			ReprS	7	Gonorrhea	L	Decoction drunk
LAURACEAE
Ocotea trichantha Baker Andriamihajarivo 1508, 1998 Randrianarivony 339, 402, 789	Manojeja-Maroanaky	0.02	GA	75	Headache	S	Powder mix with water and cataplasm on head
					Baby's care	Ltw	Decoction drunk
			DSD	25	Colic	S	Decoction drunk
LOGANIACEAE
Strychnos henningsii Gilg. Randrianarivony 363, 477, 746	Tsivoanandrofito	0.14	DSD	92	Colic	L, Ltw	Decoction drunk
						S	Decoction, hot and cold infusion drunk
							Powder mix with water and lick
					Gastric ulcer	S	Hot infusion drunk
			GA	4	Headache	R	Decoction drunk and steam inhale
			ID	4	Bilharzia	Ltw	Decoction drunk
Strychnos madagascariensis Poir. Randrianarivony 217, 571	Dagoa	0.05	CS	66	Late closing in baby's fontanel	L	Decoction drunk. bathe and steam inhale
						S, R	Powder mix with water and cataplasm
			GA	17	Weakness	L	Decoction drunk
			NS	17	Epilepsy in children	Ltw	External. head banding
LYTHRACEAE
Ammannia pauciramosa S.A. Graham & Gandhi Randrianarivony 280	Reringitsy	0.08	DSD	76	Colic, diarrhea, dysentery	W	Decoction drunk
			MI	6	Malaria	L	Decoction drunk
			CS	6	Late closing in baby's fontanel	L	Decoction drunk
			NS	6	Epilepsy	L	Decoction drunk
			ReprS	6	Aphrodisiac, Sexually transmitted diseases	W	Decoction drunk
Woodfordia fruticosa (L.) Kurz. Andriamihajarivo 1901 Randrianarivony 213	Rekery	0.30	SC	64	Late and early closing in baby's fontanel	L, Ltw	Decoction drunk and bathe
						R, S	Powder mix with water, cataplasm on fontanel, application on hard palate and forehead mask
			DSD	27	Colic, diarrhea, avoid vomiting	W	Decoction drunk and bathe
			NS	5	Epilepsy	Ltw	External. head banding
			PBP	2	Prenatal care	L	Powder mix with water and forehead mask
						R	Decoction drunk
			GA	2	Baby's care	L	Decoction drunk
						R	Powder mix with water and application on hard palate
MALPIGHIACEAE
Acridocarpus excelsus A. Juss. Randrianarivony 317, 539	Peha	0.05	PBP	52	Prenatal care, dizziness during pregnancy	L	Decoction drunk
			PBP	52		R	Powder mix with water and forehead mask
			ID	16	Bilharzia	B, R	Hot infusion drunk
			GA	16	Weakness	Ltw	Decoction drunk
			RespS	16	Cough	Ltw	Decoction drunk
MALVACEAE
Byttneria voulily Baill. Randrianarivony 256 Razanatsima 1078	Volily	0.04	CS	64	Late closing in baby's fontanel	L, Ltw	Decoction drunk
			DSD	12	Diarrhea	Ltw	Decoction drunk
			NS	12	Epilepsy in children	Ltw	External. head banding
			RespS	12	Cough in children	L	Decoction drunk
Grewia lavanalensis Baill. Andriamihajarivo 1666 Razanatsima 1048	Sely	0.14	GA	50	Weakness, headache	B, L	Decoction drunk, bathe and steam inhale
			PBP	21	Pain and dizziness during pregnancy	L, Ltw	Decoction drunk and steam inhale
						R	Powder mix with water, lick and forehead mask
			MSS	21	Low back pain	B, L	Decoction, hot infusion drunk and steam inhale
			NS	8	Calming nerves	L, S	Decoction drunk
Hibiscus ferrugineus Cav.	Keliantitsy	0.03	DSD	25	Diarrhea in children	L	Decoction drunk
			PBP	25	Post partum recovery	L	Decoction drunk
			CS	25	Late closing in baby's fontanel	L	Decoction drunk
			NS	25	Epilepsy in children	Ltw	Decoction drunk and bathe
Humbertiella decaryi (Hochr.) Dorr Phillipson 2649	Karimbolahazo	0.15	MSS	34	Sprain	L, Ltw	Decoction drunk and massage
							Hot infusion and cataplasm
						S	Decoction and hot infusion massage and cataplasm
					Fracture	Ltw	Decoction and massage
					Low back pain	L	Decoction drunk
			PBP	23	Post partum recovery	L, Ltw, S	Decoction drunk
			ID	20	Infected wound	L	Decoction drunk and wound washed
							Powder mix with water and cataplasm around wound
						R, S	Powder mix with water and cataplasm around wound
			GA	7	Weakness	L	Decoction drunk
			RespS	7	Cough. flu	L, S	Decoction drunk
			BCVS	3	Low blood pressure	L	Decoction drunk
			NS	3	Calming nerves	L	Decoction drunk
			Vet	3	Sprain in cattle	S	Powder mix with water and cataplasm
Sida aff. cordifolia L. Randrianarivony 532	Mandravasarotsy	0.19	PBP	40	Prenatal care. dizziness during pregnancy	L, Ltw	Decoction drunk and steam inhale
						R, S	Powder mix with water and forehead mask
					Induce labor	Ltw	Decoction drunk
			CS	22	Late closing in baby's fontanel	L, R	Decoction drunk and bathe
						R	Powder mix with water and application on hard palate
			NS	22	Epilepsy in children	L, Ltw, S	Decoction and hot infusion drunk and bathe
			GA	4	Headache	Ltw	Decoction drunk and steam inhale
			ID	4	Malaria	L	Decoction drunk and bathe
			DSD	4	Diarrhea in children	R	Decoction drunk
			ReprS	4	Painful menstruation	R	Decoction drunk
MELIACEAE
Neobeguea mahafaliensis J.-F. Leroy Manjakahery 288	Handy	0.13	ReprS	40	Aphrodisiac	B, T	Cold infusion drunk
						RB	Decoction drunk
			GA	28	Weakness	B, L	Decoction and cold infusion drunk
			MSS	28	Low back pain	B	Decoction and cold infusion drunk
			PBP	4	Post partum recovery	B	Cold infusion drunk
MORACEAE
Ficus botryoides Baker Rakotoarivelo 387 Randrianarivony 316 Razanatsima 1068	Fompoa	0.02	GA	60	Weakness, headache	L	Decoction drunk and steam inhale
			DSD	20	Diarrhea in children	B	Decoction drunk
			MSS	20	Low back pain	L	Decoction.steam inhale
Ficus sycomorus L. Randrianarivony 358	Adabo	0.22	PBP	79	Post partum recovery, promote lactation, healing uterus	L, Ltw	Decoction drunk and bathe
						R	Powder mix with water and forehead mask
					Prenatal care	L	Decoction drunk and steam inhale
			RespS	19	Cough	L	Decoction drunk
			DSD	2	Colic	L	Decoction drunk
MUSACEAE
Ensete aff. perrieri (Claverie) Cheesman	Tsiroroky	0.02	SS	60	Conjunctivitis, eye infection	Se	Powder mix with water and cataplasm around eye
			DSD	20	Colic in children	L	Decoction drunk
			Vet	20	Conjunctivitis in cattle	Se	Powder mix with water and cataplasm around eye of cattle
MYRTACEAE
Psidium guajava L.	Goavy	0.03	DSD	100	Colic, diarrhea, dysentery	L, YL, R	Decoction drunk
OLACACEAE
Anacolosa pervilleana Baill. Randrianarivony 298	Tanjaky	0.14	PBP	60	Prenatal care, dizziness during pregnancy	L, Ltw, S	Decoction and hot infusion drunk
						R	Powder mix with water, lick and forehead mask
			DSD	20	Colic	L, S	Decoction drunk
			GA	10	Headache	R, Ltw	Decoction drunk
			RespS	10	Cold, asthma	L	Decoction drunk
						S	Powder mix with water and lick
OLEACEAE
Noronhia buxifolia H. Perrier Andriamihajarivo 1485, 1488, 1644, 1835 Rakotoarivelo 395 Randrianarivony 728	Tsilaitsy	0.16	PBP	66	Prenatal care, dizziness during pregnancy	L, S	Decoction and hot infusion drunk and steam inhale
						R, S	Powder mix with water, lick and forehead mask
			DSD	17	Colic. diarrhea	L, Ltw	Decoction drunk and bathe
			GA	9	Headache, fever in children	L, R	Decoction drunk and steam inhale
			RespS	4	Cough, asthma in children	Ltw	Decoction drunk
			CS	4	Late closing in baby's fontanel	R	Powder mix with water and application on hard palate
ORCHIDACEAE
Vanilla madagascariensis Rolfe	Vahinamalo	0.03	ReprS	60	Aphrodisiac	S	Decoction and cold infusion drunk
					Gonorrhea	S	Decoction and cold infusion drunk
			GA	20	Weakness	L	Cold infusion drunk
			RespS	20	Cough in children	L	Cold infusion drunk
PHYLLANTHACEAE
Antidesma madagascariense Lam. Rakotoarivelo 428 Randrianarivony 212, 809	Voafona	0.13	PBP	48	Prenatal care, dizziness during pregnancy	L	Decoction drunk
						R	Powder mix with water. lick and forehead mask
			CS	32	Late closing in baby's fontanel	L	Decoction drunk and bathe
						R	Powder mix with water. lick and cataplasm on fontanel
			ID	5	Eye stye	L	Powder mix with water and cataplasm around eye
			GA	5	Fever	L	Decoction drunk
			DSD	5	Diarrhea	B	Decoction drunk
			NS	5	Epilepsy	L	Decoction drunk
Bridelia pervilleana Baill. Andriamihajarivo 1981 Randrianarivony 261, 307, 455, 828	Anakandria-mihary, Hary, Kitata	0.03	DSD	60	Colic in children, diarrhea	L	Decoction drunk
						R	Powder mix with water and application on hard palate
			PBP	20	Prenatal	L	Decoction drunk
						R	Powder mix with water and forehead mask
			NS	20	Epilepsy in children	Ltw	Decoction drunk
Margaritaria L. f. Randrianarivony 524	Kotika	0.17	PBP	81	Pain and dizziness during pregnancy, prenatal care	L, S, W	Decoction and hot infusion drunk
						R, S	Powder mix with water, lick and forehead mask
					Post partum recovery	L	Decoction drunk
						R	Powder mix with water and forehead mask
			DSD	9	Colic, diarrhea	Ltw	Decoction drunk
			ID	5	Bilharzia	Ltw	Decoction drunk
			NS	5	Epilepsy	L	Decoction drunk
						R	Powder mix with water and application on hard palate
Phyllanthus casticum Willemet Rakotoarivelo 714 Randrianarivony 218, 354	Sanira. Miombafo	0.23	PBP	35	Pain and dizziness during pregnancy, Prenatal care	L	Decoction drunk
						R	Powder mix with water and forehead mask
			CS	32	Late closing in baby's fontanel	Ltw	Decoction drunk
						R	Powder mix with water, lick, forehead mask and application on hard palate
			DSD	12	Colic. diarrhea	L, Ltw	Decoction drunk
						R	Powder mix with water and application on hard palate
			MSS	6	Twist. strain	L	Decoction massage and cataplasm
			NS	6	Swelling nerves	L	Decoction and cataplasm
					Epilepsy	L	Decoction drunk
						R	Powder mix with water and application on hard palate
			RespS	3	Flu in children	L	Decoction drunk
			ID	3	Bilharzia	Ltw	Decoction drunk
			SS	3	Conjunctivitis	L	Powder mix with water and application around eye
PIPERACEAE
Piper cf. borbonense (Miq.) C. DC. Andriamihajarivo 1669	Vahimahavany	0.03	ReprS	40	Aphrodisiac	R	Burn and inhale smoke
						S	Burn and inhale smoke, powder mix with water and lick
			GA	20	Headache	S	Powder mix with water and lick
			MSS	20	Low back pain	R	Burn and inhale smoke
			NS	20	Calming nerves	R	Burn and inhale smoke
POACEAE
Chloris barbata Sw.	Tsiboradrano. Fiboradrano	0.03	DSD	50	Colic, constipation in baby	W	Decoction drunk
			GA	38	Baby's care	L	Decoction drunk
			CS	12	Late closing in baby's fontanel	W	Decoction drunk
Echinochloa colona (L.) Link	Akatafoty	0.07	PBP	92	Post partum recovery, promote lactation, healing uterus	W, L	Decoction drunk
			NS	8	Epilepsy in children	S	Hot infusion drunk and bathe
Panicum maximum Jacq. Randrianarivony 578	Ahibe	0.02	PBP	100	Post partum recovery	W	Decoction drunk
Zea mays L.	Tsako	0.02	PBP	40	Prenatal care and dizziness during pregnancy	L	Decoction drunk
			DSD	20	Avoid vomiting in children	Corn silk	Decoction drunk
			ID	20	Measles in children	Se	Hot infusion drunk
			NS	20	Epilepsy in children	Se	Hot infusion drunk
POLYGONACEAE
Persicaria minor (Huds.) Opiz Randrianarivony 529	Fandriamboai-maliniky	0.07	NS	83	Epilepsy in children	W, L	Decoction bathe and vessels massage
			DSD	17	Colic	Ltw	Decoction drunk and steam inhale
RHAMNACEAE
Gouania pannigera Tul. Andriamihajarivo 1656	Masikarà	0.03	DSD	50	Constipation in baby, diarrhea	L, Ltw	Decoction drunk
			MSS	25	Sprain	L	Decoction and cataplasm
			NS	25	Epilepsy in children	Ltw	External, head banding
Ziziphus spina-christi (L.) Desf.	Tsinefo	0.04	GA	72	Headache	L, Ltw	Decoction bathe and steam inhale
			DSD	14	Colic in children	R	Decoction drunk
			PBP	14	Remove rest of placenta in uterus	B	Decoction drunk
RUBIACEAE
Coffea perrieri Drake ex Jum. & H. Perrier Andriamihajarivo 1822 Rakotoarivelo 716 Randrianarivony 211	Hazombalala	0.05	PBP	83	Prenatal care and dizziness during pregnancy	L	Decoction drunk
						R	Powder mix with water and forehead mask
			CS	17	Late closing in baby's fontanel	Ltw	Decoction drunk
Gardenia rutenbergiana (Baill. ex Vatke) J.-F. Leroy Rakotoarivelo 334 Randrianarivony 384	Tsifolahy	0.08	RespS	57	Cough. pulmonary infection	L, Ltw, S, R	Decoction drunk
			MSS	29	Sprain. back pain	L, Ltw	Decoction drunk and bathe
			GA	7	Weakness	L	Decoction drunk
			CS	7	Late closing in baby's fontanel	L	Decoction drunk
Hymenodictyon glabrum (Cavaco) Razafim. & B.	Maranitsiatoraky	0.05	DSD	86	Colic, gastric pain	L, Ltw, W	Decoction, cold infusion drunk
Bremer			NS	14	Epilepsy	L	Decoction drunk
Paederia grandidieri Drake Randrianarivony 272	Vahilengo	0.03	DSD	49	Colic, gastric pain, carminative	L, W	Decoction drunk, crushed and drink the juice
			PBP	17	Prenatal care	L	Decoction drunk
			DH	17	Syndesmotome	L	Crushed and cataplasm on teeth
			RespS	17	Cough, asthma in children	Ltw	Decoction drunk
Paracephalis Baill.	Maheriandry	0.04	CS	100	Late closing in baby's fontanel	L	Decoction drunk and bathe
Tarenna grevei (Drake) Homolle Rakotoarivelo 736 Randrianarivony 301, 469, 771, 772, 811	Matsakiambani-kily	0.02	PBP	100	Prenatal care, dizziness during pregnancy	L	Decoction drunk
						R	Powder mix with water and forehead mask
					Induce labor	Ltw	Decoction drunk
Tricalysia A. Rich. ex DC.	Tokambahitsy	0.03	DSD	40	Diarrhea in children	L, R	Decoction drunk
			NS	40	Late closing in baby's fontanel	L, R	Decoction drunk
						S	Powder mix with water and cataplasm on fontanel
			PBP	20	Post partum recovery	L	Decoction drunk
RUTACEAE
Cedrelopsis grevei Baill. Randrianarivony 225	Katrafay	0.43	PBP	42	Post partum hemorrhage, post partum recovery, healing uterus	B	Decoction, cold and hot infusion drunk and bathe
						L, W	Decoction drunk
						S	Hot infusion bathe
			GA	16	Weakness	B	Decoction, cold and hot infusion drunk, bathe and massage
					Headache	S	Powder mix with water and forehead mask
			RespS	15	Flu, cold, cough	B	Decoction drunk and steam inhale
							Cold infusion drunk
							Powder mix with water and forehead mask
			MSS	8	Low back pain	B	Decoction and cold infusion drunk
			DSD	7	Colic in children, diarrhea	B	Decoction drunk
			ReprS	7	Aphrodisiac	B	Decoction and cold infusion drunk
			NS	4	Calming nerves	B	Decoction and cold infusion drunk
						S	Hot infusion drunk
			CS	1	Late closing in baby's fontanel	B	Powder mix with water and application on hard palate
Citrus L.	Tsoa	0.06	RespS	80	Flu, cold	Fr	Pressed and drink the juice
						L	Decoction drunk
			ID	10	Measles	L	Decoction drunk and bathe
			GA	10	Headache	L	Decoction drunk. bathe and steam inhale
Toddalia asiatica (L.) Lam. Andriamihajarivo 1912 Rakotoarivelo 410 Randrianarivony 336 Randrianasolo 1229	Mangerivoriky	0.12	DSD	68	Carminative	L	Decoction drunk
						S	Powder mix with water and lick
					Colic	B, S	Decoction. hot infusion drunk
						S	Powder mix with water and lick
					Gastric pain	S	Powder mix with water and lick
			RespS	12	Flu, cough, cold, pulmonary infection	R	Decoction drunk and steam inhale
			GA	5	Fever	S	Hot infusion drunk
			ID	5	Infected wound	D	Powder mix with water and cataplasm around wound
			PBP	5	Dizziness during pregnancy	S	Powder mix with water. lick and forehead mask
			NS	5	Epilepsy in children	T	External. powder put in necklace
Vepris unifoliolata (Baill.) Labat. M. Pignal & O. Pascal Andriamihajarivo 1966 Randrianarivony 329, 426, 741	Ampoly	0.03	PBP	50	Post partum hemorrhage	L	Decoction drunk and bathe
					Dizziness during pregnancy	L	Decoction drunk
						R	Powder mix with water and forehead mask
			DSD	25	Colic	Ltw	Decoction drunk
			GA	25	Baby's care	S	External. powder put in necklace
Zanthoxylum tsihanimposa H. Perrier Randrianarivony 408 Razanatsima 1120	Monongo	0.02	PBP	50	Post partum recovery, healing uterus	Ltw, W	Decoction drunk
			ID	25	Head lice	B	Powder mix with water and head massage
			GA	25	Fever in children	W	Decoction drunk
SALVADORACEAE
Salvadora angustifolia Turrill Randrianarivony 320	Sasavy	0.06	PBP	80	Prenatal care	L	Decoction drunk
			PBP	80	Prenatal care	R	Powder mix with water and forehead mask
					Post partum recovery	L, Ltw	Decoction drunk
			CS	20	Late closing in baby's fontanel	L	Decoction drunk
						R	Powder mix with water and application on hard palate
SAPINDACEAE
Allophylus cobbe var. "dissectus" Capuron Phillipson 1704, 3475	Manohilatsaky	0.13	RespS	95	Flu, cold, cough, pulmonary infection in children	L, LTw	Decoction drunk and steam inhale
						R	Hot infusion drunk
			GA	5	Headache	L	Decoction drunk and steam inhale
Cardiospermum halicacabum L. Randrianarivony 569	Voafaria	0.03	PBP	32	Prenatal care, dizziness during pregnancy	L	Decoction drunk
			CS	17	Late closing in baby's fontanel	L	Decoction drunk
			ReprS	17	Contraceptive	L	Decoction drunk
			RespS	17	Cough in children	L	Decoction drunk
			NS	17	Epilepsy in children	S	Hot infusion drunk and bathe
SCROPHULARIACEAE
Buddleja madagascariensis Lam. Andriamihajarivo 1911	Seva	0.22	PBP	36	Prenatal care and dizziness during pregnancy	L. W	Decoction drunk
						R	Powder mix with water and forehead mask
					Post partum recovery	L	Decoction drunk
						R	Powder mix with water and forehead mask
			ID	36	Malaria	L	Decoction drunk and steam inhale
					Measles	L, W	Decoction drunk and steam inhale
			RespS	14	Flu, cough, cold	L, Ltw	Decoction drunk and steam inhale
			NS	11	Epilepsy in children	L	Decoction drunk and steam inhale
			CS	3	Late closing in baby's fontanel	R	Powder mix with water and application on hard palate
Buddleja sphaerocalyx Baker Rakotoarivelo 411 Randrianarivony 315	Tsivoanino	0.03	DSD	50	Diarrhea in children	L	Decoction drunk
			PBP	25	Prenatal care	L	Decoction drunk
			CS	25	Late closing in baby's fontanel	L	Decoction drunk
						R	Powder mix with water and application on hard palate
TYPHACEAE
Typha angustifolia L.	Vondro	0.06	NS	32	Epilepsy in children	L, R	Decoction drunk and bathe
			DSD	17	Gastric pain	S	Inhale powder
			PBP	17	Dizziness during pregnancy	S	Decoction drunk
			GA	17	Weakness	R	Decoction drunk
			MSS	17	Low back pain	R	Decoction drunk
VERBENACEAE
Lantana camara L.	Tainakoho	0.02	NS	50	Epilepsy in children	L	Decoction drunk and bathe
			ID	20	Malaria	L	Decoction drunk
			MSS	20	Sprain	L	Decoction drunk
VIOLACEAE
Rinorea aff. greveana Baill. Andriamihajarivo 1928 Randrianarivony 219	Papolahy	0.05	MSS	29	Sprain	L	Decoction drunk
						R, S	Powder mix with water and cataplasm
			RespS	29	Cough	L, Ltw	Decoction drunk
			PBP	14	Post partum recovery	L	Decoction drunk
			CS	14	Late closing in baby's fontanel	L	Decoction drunk
			NS	14	Epilepsy in children	Ltw	External. head banding
XANTHORRHOEACEAE
Aloe divaricata A. Berger	Vahontsohy	0.06	DSD	78	Colic, constipation, orexigenic after diarrhea	L	Decoction drunk
			ID	11	Infected wound	L	Crushed and cataplasm on wound. crushed in cold water and cleaned wound
			NS	11	Epilepsy in children	L	Decoction drunk and bathe
Aloe L.	Vaho	0.05	DSD	60	Colic, constipation in baby	L, R	Decoction drunk
			MSS	20	Low back pain	L	Hot infusion drunk
			PBP	10	Post partum recovery	L	Hot infusion drunk
			ID	10	Infected wound	L	Hot infusion drunk
Aloe vaombe Decorse & Poisson	Vahombe	0.04	PBP	25	Remove rest of placenta in uterus	L	Decoction drunk
			MSS	25	Sprain, Twist	L	Decoction and massage
			SN	25	Epilepsy in children	L	Decoction drunk and bathe
			RespS	25	Cough	L	Decoction drunk
XIMENIACEAE
Ximenia perrieri Cavaco & Keraudren Phillipson 2792	Kotrofoty	0.02	ID	67	Infected wound	Ltw	Decoction. cleaned wound
						S	Powder mix with water and cataplasm
			MSS	33	Sprain, broken member	L	Decoction. cleaned wound
						S	Powder mix with water and cataplasm
ZINGIBERACEAE
Zinziber officinale Rosc.	Sakaviro	0.11	PBP	28	Prenatal care. dizziness during pregnancy	Rh	Powder mix with water, lick, forehead mask and application on hard palate
			CS	28	Late closing in baby's fontanel	Rh	Powder mix with water and application on hard palate
			RespS	22	Cough	Rh	Hot infusion drunk
			DSD	12	Colic, diarrhea	Rh	Powder mix with water, lick and application on hard palate
			BCVS	5	Cardiac problem in children	Rh	Powder mix with water and lick
			ReprS	5	Aphrodisiac	Rh	Powder mix with water and lick
